# Supplementary material for: Analysis of 2.0 and 3.5 mm Cortical Bone Screw Dimensions
Source: Vet Sci. 2026 Jan 1;13(1):38. doi: 10.3390/vetsci13010038 (PMC12846576; doi:10.3390/vetsci13010038)
Supplement: Supplementary file 1 [file vetsci-13-00038-s001.zip]

Archive with 1 entries (1 files):
- vetsci-4023299-supplementary.pdf
